# Supplementary material for: Incidence and Effects of Acquisition of the Phage-Encoded ssa Superantigen Gene in Invasive Group A Streptococcus
Source: Front Microbiol. 2021 Jun 4;12:685343. doi: 10.3389/fmicb.2021.685343 (PMC8212969; doi:10.3389/fmicb.2021.685343)
Supplement: Supplementary file 1 [file Table_1.XLSX]

## Sheet: Box-1
Isolates	Year	Source	emm-type	Erythromycin susceptibility	Clindamycin susceptibility	Macrolide gene	ssa	CovR~P	CovS amino acid sequence alterations	CovR amino acid sequence alterations
SPY252	2008	Blood	1	R	R	ermB	+	–	1 bp deletion, stop at aa 36	-
SPY352	2012	Blood	12	R	R	ermB	+	+	ND	ND
SPY356	2012	Pleural fluid	12	R	R	ermB	+	+	ND	ND
SPY157	2013	Blood	58	R	Inducible-Resistance	ermTR	+	+	ND	ND
SPY172	2014	Blood	1	R	R	ermB	+	+	ND	ND
SPY170	2014	Deep tissue	12	R	R	ermB	+	+	ND	ND
SPY176	2014	Blood	12	R	R	ermB	+	+	ND	ND
SPY204	2014	Blood	12	S	S	ND	+	+	ND	ND
SPY118	2015	Synovial fluid	12	S	S	ND	+	+	ND	ND
SPY130	2016	Blood	1	S	S	ND	+	+	ND	ND
SPY131	2016	Blood	1	S	S	ND	+	+	ND	ND
SPY214	2016	Blood	1	S	S	ND	+	+	ND	ND
SPY128	2016	Blood	12	R	R	ermB	+	+	ND	ND
SPY129	2016	Blood	12	R	R	ermB	+	+	ND	ND
SPY211	2016	Blood	12	R	R	ermB	+	+	ND	ND
SPY215	2016	Blood	90	S	S	ND	+	+	ND	ND
SPY142	2017	Blood	1	S	S	ND	+	+	ND	ND
SPY145	2017	Blood	1	S	S	ND	+	+	ND	ND
SPY217	2017	Blood	4	R	R	ermB	+	+	ND	ND
SPY147	2017	Blood	12	R	R	ermB	+	+	ND	ND
SPY148	2017	Blood	12	R	R	ermB	+	+	ND	ND
SPY216	2017	Blood	73	R	Inducible-Resistance	ermTR	+	+	ND	ND
SPY139	2017	Blood	73	R	Inducible-Resistance	ermTR	+	+	ND	ND
SPY140	2017	Blood	102	R	Inducible-Resistance	ermTR	+	+	ND	ND
SPY231	2018	Blood	1	S	S	ND	+	+	ND	ND
SPY234	2018	Blood	1	S	S	ND	+	+	ND	ND
SPY237	2018	Blood	1	S	S	ND	+	+	ND	ND
SPY245	2018	Blood	1	S	S	ND	+	+	ND	ND
SPY225	2018	Blood	4	S	S	ND	+	+	ND	ND
SPY235	2018	Blood	12	R	R	ermB	+	–	11 bp deletion, stop at aa 36	R36C
SPY232	2018	Blood	12	R	R	ermB	+	+	ND	ND
SPY242	2018	Blood	12	R	R	ermB	+	+	ND	ND
SPY228	2018	Blood	87	S	S	ND	+	–	11 bp deletion, stop at aa 36	A15T
SPY401	2019	Blood	1	S	S	ND	+	+	ND	ND
SPY368	2019	Blood	12	R	R	ermB	+	+	ND	ND
SPY373	2019	Blood	12	R	R	ermB	+	+	ND	ND
SPY370	2019	Blood	12	S	S	ND	+	+	ND	ND
SPY377	2019	Blood	12	S	S	ND	+	+	ND	ND
SPY375	2019	Blood	60	R	R	ermB	+	+	ND	ND
SPY369	2019	Deep tissue	73	R	Inducible-Resistance	ermTR	+	–	Point mutation = stop at aa 226	-
SPY261	2008	Blood	1	S	S	ND	–	–	1 bp insertion, stop at aa 358	-
SPY251	2008	Blood	1	S	S	ND	–	+	ND	ND
SPY255	2008	Blood	1	S	S	ND	–	+	ND	ND
SPY256	2008	Blood	1	S	S	ND	–	+	ND	ND
SPY258	2008	Blood	1	S	S	ND	–	+	ND	ND
SPY259	2008	Blood	1	S	S	ND	–	+	ND	ND
SPY263	2008	Blood	1	S	S	ND	–	+	ND	ND
SPY264	2008	Blood	1	S	S	ND	–	+	ND	ND
SPY269	2008	Blood	1	S	S	ND	–	+	ND	ND
SPY270	2008	Blood	1	S	S	ND	–	+	ND	ND
SPY275	2008	Blood	1	S	S	ND	–	+	ND	ND
SPY278	2008	Blood	1	S	S	ND	–	+	ND	ND
SPY301	2008	Blood	1	S	S	ND	–	+	ND	ND
SPY262	2008	Blood	11	S	S	ND	–	+	ND	ND
SPY266	2008	Blood	11	S	S	ND	–	+	ND	ND
SPY271	2008	Blood	11	S	S	ND	–	+	ND	ND
SPY274	2008	Blood	11	S	S	ND	–	+	ND	ND
SPY277	2008	Blood	11	S	S	ND	–	+	ND	ND
SPY279	2008	Blood	11	S	S	ND	–	+	ND	ND
SPY280	2008	Blood	12	R	S	mefA	–	+	ND	ND
SPY254	2008	Blood	81	S	S	ND	–	+	ND	ND
SPY267	2008	Blood	87	S	S	ND	–	+	ND	ND
SPY276	2008	Blood	92	S	S	ND	–	–	1 bp deletion, stop at aa 74	-
SPY260	2008	Blood	92	S	S	ND	–	+	ND	ND
SPY265	2008	Blood	92	S	S	ND	–	+	ND	ND
SPY268	2008	Blood	92	S	S	ND	–	+	ND	ND
SPY272	2008	Blood	92	S	S	ND	–	+	ND	ND
SPY273	2008	Blood	92	S	S	ND	–	+	ND	ND
SPY253	2008	Blood	STG485	S	S	ND	–	+	ND	ND
SPY257	2008	Blood	STG485	S	S	ND	–	+	ND	ND
SPY303	2009	Blood	1	S	S	ND	–	+	ND	ND
SPY304	2009	Blood	1	S	S	ND	–	+	ND	ND
SPY310	2009	Blood	11	S	S	ND	–	+	ND	ND
SPY313	2009	Blood	11	S	S	ND	–	+	ND	ND
SPY314	2009	Blood	11	S	S	ND	–	+	ND	ND
SPY318	2009	Blood	11	S	S	ND	–	+	ND	ND
SPY321	2009	Blood	11	S	S	ND	–	+	ND	ND
SPY306	2009	Blood	12	S	S	ND	–	+	ND	ND
SPY322	2009	Blood	12	S	S	ND	–	+	ND	ND
SPY315	2009	Blood	78	S	S	ND	–	–	1 bp deletion, stop at aa 36	-
SPY302	2009	Blood	81	S	S	ND	–	+	ND	ND
SPY308	2009	Blood	81	S	S	ND	–	+	ND	ND
SPY309	2009	Blood	87	S	S	ND	–	+	ND	ND
SPY311	2009	Blood	87	S	S	ND	–	+	ND	ND
SPY312	2009	Blood	87	S	S	ND	–	+	ND	ND
SPY320	2009	Blood	92	S	S	ND	–	–	V332I	R114C
SPY307	2009	Blood	102	S	S	ND	–	+	ND	ND
SPY317	2009	Blood	102	S	S	ND	–	+	ND	ND
SPY319	2009	Blood	102	S	S	ND	–	+	ND	ND
SPY323	2009	Blood	102	S	S	ND	–	+	ND	ND
SPY305	2009	Blood	STG485	S	S	ND	–	+	ND	ND
SPY316	2009	Blood	STL1376	S	S	ND	–	+	ND	ND
SPY330	2010	Blood	11	S	S	ND	–	+	ND	ND
SPY332	2010	Blood	11	S	S	ND	–	+	ND	ND
SPY324	2010	Blood	12	S	S	ND	–	+	ND	ND
SPY335	2010	Blood	12	S	S	ND	–	+	ND	ND
SPY328	2010	Blood	22	S	S	ND	–	+	ND	ND
SPY331	2010	Blood	49	S	S	ND	–	+	ND	ND
SPY329	2010	Blood	85	S	S	ND	–	+	ND	ND
SPY333	2010	Blood	87	S	S	ND	–	+	ND	ND
SPY326	2010	Blood	102	S	S	ND	–	–	11 bp insertion, stop at aa 40	-
SPY325	2010	Blood	102	S	S	ND	–	+	ND	ND
SPY327	2010	Blood	102	S	S	ND	–	+	ND	ND
SPY334	2010	Blood	102	S	S	ND	–	+	ND	ND
SPY336	2011	Blood	1	S	S	ND	–	+	ND	ND
SPY339	2011	Blood	1	S	S	ND	–	+	ND	ND
SPY341	2011	Blood	11	S	S	ND	–	+	ND	ND
SPY338	2011	Blood	22	S	S	ND	–	+	ND	ND
SPY343	2011	Ascites	25	S	S	ND	–	–	1 bp insertion, stop at aa 358; V332I	R118L
SPY337	2011	Blood	49	S	S	ND	–	–	P285S, V332I	-
SPY348	2011	Blood	49	S	S	ND	–	–	1 bp insertion, stop at aa 358; V332I	-
SPY345	2011	Deep tissue	87	S	S	ND	–	+	ND	ND
SPY351	2011	Blood	87	S	S	ND	–	+	ND	ND
SPY342	2011	Deep tissue	92	S	S	ND	–	+	ND	ND
SPY349	2011	Blood	102	S	S	ND	–	+	ND	ND
SPY340	2011	Blood	113	S	S	ND	–	+	ND	ND
SPY344	2011	Blood	113	S	S	ND	–	+	ND	ND
SPY346	2011	Blood	113	S	S	ND	–	+	ND	ND
SPY350	2011	Blood	113	S	S	ND	–	+	ND	ND
SPY347	2011	Blood	165	S	S	ND	–	+	ND	ND
SPY354	2012	Blood	12	S	S	ND	–	+	ND	ND
SPY355	2012	Blood	12	S	S	ND	–	+	ND	ND
SPY357	2012	Blood	12	S	S	ND	–	+	ND	ND
SPY363	2012	Blood	22	S	S	ND	–	+	ND	ND
SPY362	2012	Blood	49	S	S	ND	–	+	ND	ND
SPY359	2012	Blood	102	S	S	ND	–	+	ND	ND
SPY365	2012	Blood	113	S	S	ND	–	–	1 bp insertion, stop at aa 344; V332I	-
SPY353	2012	Deep tissue	113	S	S	ND	–	+	ND	ND
SPY360	2012	Deep tissue	113	S	S	ND	–	+	ND	ND
SPY364	2012	Blood	113	S	S	ND	–	+	ND	ND
SPY358	2012	Deep tissue	STG166B	S	S	ND	–	+	ND	ND
SPY361	2012	Blood	STG245	R	R	ermB	–	+	ND	ND
SPY160	2013	Blood	1	S	S	ND	–	+	ND	ND
SPY167	2013	Blood	1	S	S	ND	–	+	ND	ND
SPY153	2013	Blood	12	S	S	ND	–	+	ND	ND
SPY154	2013	Pleural fluid	12	S	S	ND	–	+	ND	ND
SPY156	2013	Blood	12	S	S	ND	–	+	ND	ND
SPY164	2013	Blood	22	S	S	ND	–	+	ND	ND
SPY166	2013	Blood	22	S	S	ND	–	+	ND	ND
SPY163	2013	Blood	81	S	S	ND	–	–	11 bp insertion, stop at aa 40	-
SPY159	2013	Blood	82	S	S	ND	–	+	ND	ND
SPY158	2013	Blood	85	S	S	ND	–	+	ND	ND
SPY161	2013	Synovial fluid	89	S	S	ND	–	+	ND	ND
SPY168	2013	Blood	89	S	S	ND	–	+	ND	ND
SPY165	2013	Deep tissue	102	S	S	ND	–	+	ND	ND
SPY162	2013	Blood	170	S	S	ND	–	+	ND	ND
SPY155	2013	Blood	STG485	S	S	ND	–	+	ND	ND
SPY171	2014	Blood	12	S	S	ND	–	+	ND	ND
SPY202	2014	Blood	12	S	S	ND	–	+	ND	ND
SPY173	2014	Blood	22	S	S	ND	–	–	C375G	-
SPY205	2014	Blood	22	S	S	ND	–	–	C375G	-
SPY201	2014	Blood	22	S	S	ND	–	+	ND	ND
SPY174	2014	Blood	49	S	S	ND	–	+	ND	ND
SPY177	2014	Blood	81	S	S	ND	–	+	ND	ND
SPY179	2014	Blood	81	S	S	ND	–	+	ND	ND
SPY203	2014	Blood	81	S	S	ND	–	+	ND	ND
SPY178	2014	Blood	89	S	S	ND	–	+	ND	ND
SPY175	2014	Blood	98	S	S	ND	–	+	ND	ND
SPY180	2014	Blood	113	S	S	ND	–	+	ND	ND
SPY113	2015	Blood	1	S	S	ND	–	+	ND	ND
SPY114	2015	Blood	12	S	S	ND	–	+	ND	ND
SPY111	2015	Blood	22	S	S	ND	–	–	5 bp deletion, stop at aa 408	-
SPY127	2015	Blood	44	S	S	ND	–	–	1 bp deletion, stop at aa 36	-
SPY112	2015	Blood	49	S	S	ND	–	+	ND	ND
SPY115	2015	Blood	49	S	S	ND	–	+	ND	ND
SPY117	2015	Blood	49	S	S	ND	–	+	ND	ND
SPY123	2015	Blood	49	S	S	ND	–	+	ND	ND
SPY126	2015	Deep tissue	49	S	S	ND	–	+	ND	ND
SPY120	2015	Blood	85	S	S	ND	–	+	ND	ND
SPY116	2015	Blood	102	S	S	ND	–	–	1 bp deletion, stop at aa 36	-
SPY122	2015	Blood	102	S	S	ND	–	–	1 bp deletion, stop at aa 36	-
SPY121	2015	Blood	113	S	S	ND	–	–	5 bp deletion, stop at aa 408	-
SPY119	2015	Deep tissue	113	S	S	ND	–	+	ND	ND
SPY124	2015	Blood	113	S	S	ND	–	+	ND	ND
SPY125	2015	Deep tissue	113	S	S	ND	–	+	ND	ND
SPY210	2015	Deep tissue	113	S	S	ND	–	+	ND	ND
SPY138	2016	Blood	22	S	S	ND	–	–	P285Q	-
SPY135	2016	Ascites	22	S	S	ND	–	+	ND	ND
SPY132	2016	Blood	44	S	S	ND	–	–	1 bp deletion, stop at aa 36	-
SPY213	2016	Blood	44	S	S	ND	–	+	ND	ND
SPY212	2016	Blood	89	S	S	ND	–	–	5 bp deletion, stop at aa 408; V332I	-
SPY136	2016	Blood	89	R	R	ermB	–	+	ND	ND
SPY133	2016	Blood	113	S	S	ND	–	+	ND	ND
SPY134	2016	Blood	113	S	S	ND	–	+	ND	ND
SPY143	2017	Blood	1	S	S	ND	–	–	G457E	-
SPY144	2017	Blood	1	S	S	ND	–	+	ND	ND
SPY149	2017	Blood	1	S	S	ND	–	+	ND	ND
SPY141	2017	Blood	73	S	S	ND	–	+	ND	ND
SPY151	2017	Blood	90	S	S	ND	–	+	ND	ND
SPY152	2017	Blood	90	S	S	ND	–	+	ND	ND
SPY218	2017	Deep tissue	90	S	S	ND	–	+	ND	ND
SPY219	2017	Blood	90	S	S	ND	–	+	ND	ND
SPY221	2017	Blood	90	S	S	ND	–	+	ND	ND
SPY222	2017	Blood	90	S	S	ND	–	+	ND	ND
SPY223	2017	Blood	90	S	S	ND	–	+	ND	ND
SPY146	2017	Blood	92	S	S	ND	–	+	ND	ND
SPY150	2017	Blood	102	S	S	ND	–	+	ND	ND
SPY224	2017	Blood	113	S	S	ND	–	+	ND	ND
SPY220	2017	Blood	STG653	S	S	ND	–	+	ND	ND
SPY227	2018	Pleural fluid	1	S	S	ND	–	+	ND	ND
SPY238	2018	Blood	28	S	S	ND	–	+	ND	ND
SPY236	2018	Blood	80	S	S	ND	–	+	ND	ND
SPY230	2018	Blood	89	R	R	ermB	–	+	ND	ND
SPY239	2018	Blood	90	S	S	ND	–	+	ND	ND
SPY241	2018	Blood	90	S	S	ND	–	+	ND	ND
SPY243	2018	Blood	90	S	S	ND	–	+	ND	ND
SPY246	2018	Blood	90	S	S	ND	–	+	ND	ND
SPY233	2018	Blood	102	S	S	ND	–	–	1 bp insertion, stop at aa 131	G91D
SPY229	2018	Blood	113	S	S	ND	–	+	ND	ND
SPY240	2018	Blood	113	S	S	ND	–	+	ND	ND
SPY244	2018	Blood	113	S	S	ND	–	+	ND	ND
SPY376	2019	Blood	1	S	S	ND	–	+	ND	ND
SPY366	2019	Blood	3	R	R	ermB	–	+	ND	ND
SPY380	2019	Blood	44	S	S	ND	–	–	1 bp insertion, stop at aa 358; V332I	-
SPY378	2019	Blood	57	S	S	ND	–	+	ND	ND
SPY379	2019	Blood	58	S	S	ND	–	+	ND	ND
SPY371	2019	Blood	81	S	S	ND	–	+	ND	ND
SPY367	2019	Blood	90	S	S	ND	–	–	Point mutation = stop at aa 52	-
SPY374	2019	Deep tissue	90	S	S	ND	–	–	Point mutation = stop at aa 490	-
SPY372	2019	Blood	103	S	S	ND	–	+	ND	ND
